# Supplementary material for: Prognostic Value of Blood Urea Nitrogen for Acute Kidney Injury and Mortality in Vasculitis: A Large Cohort Study Using Multivariate Joint Model and Machine Learning
Source: Diagnostics (Basel). 2026 Feb 25;16(5):665. doi: 10.3390/diagnostics16050665 (PMC12985082; doi:10.3390/diagnostics16050665)
Supplement: Supplementary file 1 [file diagnostics-16-00665-s001.zip]

Archive with 5 entries (5 files):
- Figure S1.pdf
- Figure S2.pdf
- Figure S3.pdf
- Figure S4.pdf
- Supplementary Table.pdf
